# Supplementary material for: Precise in-field molecular diagnostics of crop diseases by smartphone-based mutation-resolved pathogenic RNA analysis
Source: Nat Commun. 2023 Jul 19;14:4327. doi: 10.1038/s41467-023-39952-x (PMC10356797; doi:10.1038/s41467-023-39952-x)
Supplement: Supplementary file 3 — Source Data [file 41467_2023_39952_MOESM3_ESM.xlsx]

## Sheet: Figure 1
Figure 1b
		Absorbance (a.u.)
		Test 1	Test 2	Test 3	Ave	Std
	-Urease	0.046	0.048	0.047	0.047	0.001
	+Urease	1.445	1.448	1.362	1.41833	0.0488092
	+Ag(I)	0.073	0.085	0.064	0.074	0.0105357
	+Dprobe	1.409	1.307	1.298	1.338	0.0616523
	+Fungal RNA	0.098	0.074	0.081	0.0843333	0.0123423
Figure 1c
Figure 1d
		Absorbance (a.u.)
	Concentation of Pst (lg (g/μL))	Test 1	Test 2	Test 3	Ave	Std	P value
	-4	0.143	0.142	0.108	0.131	0.0199249	0.000373248
	-5	0.345	0.409	0.431	0.395	0.0446766	0.0011134
	-6	0.417	0.678	0.532	0.542333	0.130806	0.0043433
	-7	0.496	0.666	0.542	0.568	0.0879318	0.0033519
	-8	0.606	0.764	0.657	0.675667	0.080637	0.00571382
	-9	0.837	0.93	0.932	0.899667	0.0542801	0.0229787
	-10	1.401	1.08	1.232	1.23767	0.160575	0.737107
	Negative	1.494	1.171	1.198	1.28767	0.179199	0.0211036
Figure 1e
		Absorbance (a.u.)
		Pst					Pt					Pgt
	Target	Test 1	Test 2	Test 3	Ave	Std	Test 1	Test 2	Test 3	Ave	Std	Test 1	Test 2	Test 3	Ave	Std
	Pgt	1.011	1.201	1.213	1.14167	0.11332	1.254	1.423	1.312	1.32967	0.0858739	0.048	0.067	0.098	0.071	0.0252389
	Pt	0.966	1.032	0.989	0.995667	0.0335012	0.048	0.079	0.101	0.076	0.0266271	1.573	1.238	1.321	1.37733	0.17446
	Pst	0.059	0.079	0.102	0.08	0.0215174	1.337	1.412	1.528	1.42567	0.0962306	1.411	1.234	1.412	1.35233	0.102481

## Sheet: Figure 2
Figure 2c
		GPR (%)
		Pst			Pg			Pt			Bgt			Fg			Rc
		Test 1	Test 2	AVE	Test 1	Test 2	AVE	Test 1	Test 2	AVE	Test 1	Test 2	AVE	Test 1	Test 2	AVE	Test 1	Test 2	AVE
	Pst	63.9975	99.8375	81.9175	0.87092	0.006499	0.43871	1.0659	1.1056	1.08575	0	0	0	0	0	0	0	0.34662	0.17331
	Pg	7.3474	6.9999	7.17365	99.6295	99.8375	99.7335	7.9476	6.0185	6.98305	0	0	0	0	0	0	0	0	0
	Pt	0	0	0	0	0	0	82.2302	90.8878	86.559	0	0	0	0	0	0	0	0	0
	Bgt	0	0	0	0	0	0	0	0	0	72.3125	99.688	86.0002	0	0	0	0	0	0
	Fg	0	0	0	0.60205	0.012635	0.307342	0.024573	0.011952	0.0182625	0	0	0	99.8375	99.8375	99.8375	1.6931	3.3927	2.5429
	Rc	0	0	0	0	7.9223	3.96115	0.15703	0.019498	0.088264	0	0	0	0.42896	0	0.21448	83.0025	63.5448	73.2737

## Sheet: Figure 3
Figure 3b
		Absorbance (a.u.)
	Days post inoculation (Dpi)	Test 1	Test 2	Test 3	Ave	Std
	0	1.406	1.412	1.463	1.427	0.0313209
	1	1.421	1.321	1.332	1.358	0.0548361
	2	1.394	1.332	1.381	1.369	0.0326956
	3	0.962	0.897	0.921	0.926667	0.0328684
	4	0.807	0.843	0.821	0.823667	0.0181475
	6	0.759	0.689	0.721	0.723	0.0350428
	8	0.362	0.402	0.328	0.364	0.0370405
	10	0.323	0.342	0.346	0.337	0.0122882
	12	0.057	0.068	0.098	0.0743333	0.0212211
	14	0.049	0.054	0.062	0.055	0.00655744
Figure 3c
		Ct value
	Days post inoculation (Dpi)	Test 1	Test 2	Test 3	Ave	Std
	0	38.3855	39.1069	39.2992	38.9306	0.481695
	1	38.2272	38.6224	38.5966	38.4821	0.221103
	2	38.3467	38.4382	38.5629	38.4493	0.108542
	3	34.4885	35.1726	35.0565	34.9059	0.366085
	4	32.2592	33.813	33.4322	33.1681	0.809842
	6	26.2022	26.664	26.5402	26.4688	0.239053
	8	25.2814	25.7091	25.3494	25.4466	0.229817
	10	22.6838	22.536	22.334	22.5179	0.175592
	12	20.7976	21.3007	21.3216	21.14	0.296648
	14	20.6899	20.4595	21.0758	20.7417	0.311404
Figure 3e
		GPR (%)
	Days post inoculation (Dpi)	Test 1	Test 2	Test 3	Test 4	Test 5	Test 6	Ave	Std
	0	0.0026	0	0.0324	0	0	0	0.00583333	0.0130564
	1	0.3061	0	0	0.0265	0	0.0327	0.0608833	0.121019
	2	2.3203	0.79943	6.9623	3.0724	0.43546	2.6193	2.70153	2.33225
	3	7.4938	4.9846	4.4969	11.292	6.981	5.9283	6.86277	2.45065
	4	12.944	6.2924	2.9052	11.2765	7.1263	6.9112	7.90927	3.63183
	6	33.823	32.1851	26.3096	30.1833	17.2218	17.4054	26.188	7.31796
	8	41.9468	30.428	44.3852	21.8673	17.1856	24.0906	29.9839	11.0915
	10	52.8188	30.4583	37.2483	49.6295	45.0257	42.1527	42.8889	8.19125
	12	99.8375	99.7496	99.904	82.9615	92.5742	99.5089	95.7559	6.89523
	14	98.2941	99.7636	98.9207	99.8375	98.9207	99.9009	99.2729	0.65728

## Sheet: Figure 4
Figure 4b
		Absorbance (a.u.)
	Proportions of viable Pst	Test 1	Test 2	Test 3	Ave	Std
	0	1.221	1.214	1.423	1.286	0.118697
	0.1	0.407	0.414	0.407	0.409333	0.00404145
	1	0.323	0.331	0.333	0.329	0.0052915
	10	0.207	0.2022	0.182	0.197067	0.013267
	100	0.042	0.043	0.047	0.044	0.00264575
Figure 4c
		2Ct-Ct100
	Proportions of viable Pst	Test 1	Test 2	Test 3	Ave	Std
	0	1.01486	1.01013	0.95049	0.991827	0.0358766
	0.1	1.0433	0.98728	0.98133	1.00397	0.0341905
	1	1.00468	0.9614	0.94158	0.96922	0.0322687
	10	1.04872	0.99061	0.99852	1.01262	0.0315156
	100	1.03923	0.99792	0.96426	1.00047	0.03755
Figure 4d
		2Ct-Ct100
	Proportions of viable Pst	Test 1	Test 2	Test 3	Ave	Std
	0	0.07606	0.07659	0.07766	0.07677	0.000815046
	0.1	0.40425	0.4273	0.37981	0.403787	0.0237484
	1	0.46116	0.46437	0.46116	0.46223	0.00185329
	10	0.66588	0.6846	0.63434	0.661607	0.025401
	100	0.9749	1.05214	0.9749	1.00065	0.0445945
Figure 4e
		GPR (%)
	Proportions of viable Pst	Test 1	Test 2	Test 3	Test 4	Test 5	Test 6	Ave	Std
	0	4.1684	0.32169	6.9414	3.9407	1.0262	1.99	3.06473	2.44331
	0.1	22.9366	11.1256	17.0381	34.9557	18.3383	21.0293	20.9039	7.98427
	1	38.7523	31.8651	46.0286	21.6928	18.1684	23.622	30.0215	10.8321
	10	98.3297	92.2568	89.653	98.1542	83.8425	99.904	93.69	6.25131
	100	99.0056	99.8375	99.553	96.6853	98.1278	99.831	98.84	1.23797

## Sheet: Figure 5
Figure 5a
		Absorbance (a.u.)										Absorbance ratio (Y134/F134)
		Y134					F134
	Length of forward toehold (nt)	Test 1	Test 2	Test 3	Ave	Std	Test 4	Test 5	Test 6	Ave	Std
	5	1.374	1.341	1.292	1.33567	0.0412593	0.632	0.506	0.569	0.569	0.063	2.34739
	9	1.321	1.183	1.128	1.21067	0.09943	0.356	0.246	0.246	0.282667	0.0635085	4.28302
	13	1.186	1.185	1.102	1.15767	0.0482113	0.155	0.127	0.142	0.141333	0.0140119	8.19104
	17	1.207	1.072	1.022	1.10033	0.0956992	0.091	0.088	0.078	0.0856667	0.00680686	12.8444
	21	0.646	0.864	0.796	0.768667	0.111541	0.059	0.057	0.057	0.0576667	0.0011547	12.2312
	25	0.356	0.322	0.406	0.361333	0.0422532	0.054	0.057	0.048	0.053	0.00458258	6.81761
Figure 5b
		GPR (%)
	Percentage of F134F (%)	Test 1	Test 2	Test 3	Test 4	Ave	Std
	0	0.47111	2.4604	0.05095	0.61146	0.994153	1.06816
	0.01	4.30573	0.35669	0	0.15287	1.55414	2.07309
	0.1	27.4792	56.2602	55.3885	34.3905	46.376	14.6487
	1	66.6875	38.16	51.6587	46.7814	52.1687	11.9592
	10	76.8917	84.1516	88.7643	89.9363	83.2692	5.91566
	50	90.0892	89.9873	79.2409	85.0363	86.4391	5.13819
	69	97.0191	97.172	95.6433	94.8818	96.6115	1.10477
Figure 5d
			GPR (%)
			Test 1	Test 2	Test 3	Test 4	Ave	Std
	Sensitive isolates	XY-14	2.2647	22.9104	13.5881	1.9816	12.9211	10.0589
		GZ-01	0	1.3684	7.077	0.84926	2.81513	3.2187
		GY-07	0.05617	0	1.7197	0	0.591957	0.8509
		GY-09	2.012	0.42463	0	7.8485	0.81221	3.62314
	Resistant isolates	TS-05	61.7127	84.0049	88.8795	72.7553	78.199	12.1354
		TS-07	85.6334	90.5044	83.5103	84.0764	86.5494	3.17825
		TS-02	79.1224	89.0304	92.6167	94.5665	86.9232	6.86838
		GD-04	53.0715	90.1628	87.1904	85.2164	76.8082	17.3454
Figure 5f
			EC50 (mg/L)
	Sensitive isolates	XY-14	0.14
		GZ-01	0.15
		GY-07	0.1
		GY-09	0.04
	Resistant isolates	TS-05	1.82
		TS-07	6.65
		TS-02	6.65
		GD-04	1.43

## Sheet: Supplementary Figure 3
		Absorbance (a. u.)
	Target fungi	-Fungal RNA					+Fungal RNA					Ratio of background to signal
		Test 1	Test 2	Test 3	Ave	Std	Test 1	Test 2	Test 3	Ave	Std
	Site 1	1.266	1.321	1.412	1.333	0.073736	0.182	0.159	0.125	1.333	0.073736	8.58155
	Site 2	1.412	1.382	1.432	1.40867	0.0251661	0.213	0.243	0.312	1.40867	0.0251661	5.5026
	Site 3	1.423	1.382	1.298	1.36767	0.0637207	0.126	0.089	0.079	1.36767	0.0637207	15.0099
	Site 4	1.328	1.431	1.289	1.34933	0.0733644	0.133	0.143	0.098	1.34933	0.0733644	10.0566

## Sheet: Supplementary Figure 4
Supplementary Fig. 4b
		Fluorescence (a. u.)
		Test 1	Test 2	Test 3	Ave	Std
	Cis strand	9133	9408	9304	9281.67	138.854
	Trans strand	18	17	14	16.3333	2.08167
	DProbe	89	98	133	106.667	23.2451
	Cis strand+ fungal RNA	8441	9438	7989	8622.67	741.385
	Dprobe+fungal RNA	7489	8025	7484	7666	310.913
Supplementary Fig. 4c
		Fluorescence (a. u.)
		Cis strand			Trans strand			DProbe			Cis strand+ fungal RNA			Dprobe+fungal RNA
	Wavelength (nm)	Test 1	Test 2	Test 3	Test 1	Test 2	Test 3	Test 1	Test 2	Test 3	Test 1	Test 2	Test 3	Test 1	Test 2	Test 3
	510	7662	7868	7918	5	8	8	74	77	118	6776	8021	7209	6403	6945	6020
	512	8272	8351	8539	5	5	7	79	82	119	7311	8507	7728	6823	7291	6531
	514	8616	8900	8981	13	7	6	87	83	131	7571	8846	8088	7157	7621	6908
	516	8942	9171	9114	5	6	8	76	94	126	7837	9146	8323	7402	7876	7197
	518	9018	9408	9304	11	8	7	87	79	129	7951	9312	8441	7489	8025	7386
	520	9133	9384	9238	6	6	8	79	94	133	7989	9438	8389	7434	7906	7484
	522	8952	9293	9238	9	8	3	88	98	129	7779	9300	8157	7386	7809	7420
	524	8842	8886	9123	13	8	8	89	88	127	7685	8993	8033	7212	7640	7293
	526	8345	8702	8647	10	11	9	76	88	120	7400	8785	7804	6942	7366	7001
	528	8109	8332	8429	8	8	7	81	73	129	6927	8185	7460	6628	7013	6694
	530	7742	7927	7869	8	10	7	74	68	103	6625	8033	7147	6366	6635	6409
	532	7260	7337	7560	10	8	10	69	77	94	6412	7466	6819	5960	6418	6101
	534	7026	7083	7092	9	10	7	64	61	108	6107	7015	6431	5781	6056	5792
	536	6515	6625	6755	11	8	4	62	59	92	5698	6668	6168	5475	5813	5587
	538	6419	6334	6182	8	13	5	62	62	84	5458	6329	5772	5255	5456	5342
	540	6078	6009	6174	8	9	8	64	60	80	5272	6104	5532	5039	5237	5000
	542	5546	5649	5798	8	11	10	56	57	83	4945	5640	5181	4687	4989	4699
	544	5292	5335	5428	6	10	8	57	53	79	4747	5289	4897	4458	4804	4400
	546	5034	4932	5195	10	3	11	50	56	68	4447	4949	4659	4321	4444	4054
	548	4749	4649	4816	6	7	7	49	49	70	4172	4687	4494	4023	4207	3906
	550	4461	4366	4664	11	12	8	44	52	45	3963	4357	4262	3845	3991	3669
	552	4244	4199	4261	7	10	5	40	42	63	3846	4158	4086	3612	3838	3566
	554	4051	3949	4099	14	10	6	42	43	69	3664	3960	3903	3460	3676	3261
	556	3885	3703	3842	12	7	8	40	39	59	3502	3876	3591	3366	3485	3116
	558	3749	3652	3750	12	11	10	40	44	61	3382	3666	3531	3296	3405	3007
	560	3608	3406	3618	9	10	8	28	38	52	3204	3459	3355	3132	3179	2875
	562	3399	3286	3592	12	12	7	39	44	60	3069	3355	3195	2986	3043	2810
	564	3269	3080	3328	12	12	11	34	40	53	2874	3165	3037	2890	2968	2724
	566	3146	2943	3157	15	9	9	32	32	48	2769	3057	2929	2704	2795	2490
	568	2896	2779	2928	11	11	11	38	38	55	2654	2739	2686	2517	2659	2362
	570	2723	2607	2838	12	13	9	33	38	54	2464	2566	2579	2379	2432	2230
	572	2505	2378	2575	15	15	12	33	34	41	2348	2393	2422	2248	2257	2108
	574	2426	2264	2446	12	14	7	28	33	37	2229	2270	2262	2085	2167	1981
	576	2228	2063	2223	10	12	10	24	31	41	2044	2064	2100	1951	2026	1798
	578	2065	2019	2133	10	9	10	26	32	41	1907	1929	2021	1863	1977	1660
	580	1977	1847	1985	12	13	8	28	18	43	1774	1760	1859	1706	1792	1571
	582	1852	1708	1929	11	17	8	23	21	39	1671	1774	1815	1627	1654	1468
	584	1766	1619	1728	13	10	10	20	27	39	1613	1640	1684	1527	1601	1372
	586	1659	1499	1707	9	8	6	22	24	27	1482	1593	1618	1536	1551	1326
	588	1550	1464	1500	12	7	9	14	21	21	1446	1363	1465	1402	1441	1216
	590	1411	1328	1463	12	11	4	27	11	17	1296	1302	1404	1280	1341	1127
	592	1304	1229	1380	15	8	6	16	17	30	1280	1243	1303	1261	1226	1090
	594	1268	1128	1284	6	7	10	19	14	28	1147	1084	1204	1113	1238	1012
	596	1160	1030	1201	17	8	9	8	24	19	1085	1035	1135	1099	1110	923
	598	1154	1009	1150	4	3	6	11	22	20	1075	988	1049	1051	1103	869
	600	1011	948	1029	7	5	6	7	9	15	934	939	981	946	1011	758
	602	953	877	1009	5	3	4	11	9	21	968	864	984	936	889	752
	604	931	862	955	7	11	2	5	12	20	858	824	903	857	968	687
	606	911	777	937	12	9	6	13	18	17	864	784	920	807	819	697
	608	852	748	807	10	4	7	12	9	19	767	772	867	786	809	642
	610	855	703	833	2	4	3	11	8	19	762	731	828	749	773	624
	612	787	654	820	6	1	9	19	17	24	761	673	737	751	676	571
	614	712	607	770	5	0	3	5	11	10	685	580	713	727	677	537
	616	669	581	704	3	1	5	7	2	17	692	611	700	640	614	546
	618	649	523	639	10	7	3	9	6	25	642	550	652	629	603	491
	620	596	502	672	5	1	3	16	6	15	587	506	563	589	558	478
	622	520	495	552	11	8	6	6	3	16	567	467	555	556	545	420
	624	551	489	520	7	0	7	20	8	6	495	461	540	551	520	377
	626	514	422	507	10	6	2	0	10	17	495	411	496	536	514	362
	628	480	407	494	4	6	0	4	3	7	464	372	514	506	469	392
	630	436	378	504	5	0	8	14	10	0	446	424	480	432	423	336
	632	403	360	455	7	10	7	8	8	0	422	346	454	433	436	314
	634	382	383	438	9	4	9	1	31	0	381	345	450	436	386	306
	636	341	319	374	2	0	5	0	7	18	391	278	400	406	378	289
	638	380	306	351	1	4	4	13	0	7	373	316	368	362	367	266
	640	365	297	327	8	2	0	0	7	15	327	302	335	334	354	298
	642	355	269	299	7	0	6	0	0	7	338	243	326	356	283	214
	644	312	238	322	12	5	14	0	6	20	213	227	311	262	297	242
	646	240	259	292	11	4	7	0	2	0	258	250	294	287	265	219
	648	231	233	234	0	7	4	6	0	4	267	241	245	266	264	229
	650	272	210	299	10	17	0	14	0	0	299	255	269	223	226	249

## Sheet: Supplementary Figure 5
Supplementary Fig. 5a
		Absorbance (a.u.)
		Test 1	Test 2	Test 3	Ave	Std
	-Urease	0.044	0.086	0.048	0.0593333	0.0231805
	+Urease	1.345	1.426	1.324	1.365	0.0538609
	+Ag(I)	0.102	0.124	0.099	0.108333	0.0136504
Supplementary Fig. 5b
		Absorbance (a. u.)
		Pgt					Pst					Pt
	Length of forward toehold (nt)	Test 1	Test 2	Test 3	Ave	Std	Test 1	Test 2	Test 3	Ave	Std	Test 1	Test 2	Test 3	Ave	Std
	10	0.519	0.432	0.398	0.449667	0.0624046	0.048	0.047	0.059	0.0513333	0.00665833	0.066	0.089	0.126	0.0936667	0.030271
	15	0.942	1.012	0.832	0.928667	0.0907377	0.057	0.078	0.102	0.079	0.0225167	1.279	1.102	0.982	1.121	0.149409
	20	1.522	1.432	1.489	1.481	0.0455302	0.459	0.358	0.412	0.409667	0.0505404	1.338	1.423	1.455	1.40533	0.0604676

## Sheet: Supplementary Figure 6
		Absorbance (a.u.)
		Test 1	Test 2	Test 3	Ave	Std
	Negative	1.229	1.173	1.135	1.179	0.0472864
	Positive	0.099	0.087	0.092	0.0926667	0.00602771
	H2O	0.994	1.1	1.105	1.06633	0.0626924
	Wheat RNA	1.15	0.995	1.116	1.087	0.0814678
	Pst RNA	0.435	0.493	0.486	0.471333	0.0316596
	(Wheat + Pst)RNA	0.49	0.542	0.566	0.532667	0.0388501
	Wheat RNA + Pst RNA	0.468	0.498	0.516	0.494	0.0242487

## Sheet: Supplementary Figure 7
		Absorbance (a.u.)
		Test 1	Test 2	Test 3	Test 4	Ave	Std
	Negative	1.326	1.215	1.408	1.316	1.31625	0.079088
	Wheat RNA	1.15	1.391	1.3	1.28	1.28025	0.0993659
	-10	1.391	1.3	1.161	1.284	1.284	0.0945762
	-9	0.995	0.893	0.999	0.962	0.96225	0.0490535
	-8	0.775	0.825	0.761	0.787	0.787	0.0274712

[truncated: 24 more sheets: Supplementary Figure 8, Supplementary Figure 11, Supplementary Figure 12, Supplementary Figure 13, Supplementary Figure 14, Supplementary Figure 15, Supplementary Figure 16, Supplementary Figure 18, Supplementary Figure 19, Supplementary Figure 20, Supplementary Figure 21, Supplementary Figure 22, Supplementary Figure 23, Supplementary Figure 24, Supplementary Figure 25, Supplementary Figure 26, Supplementary Figure 27, Supplementary Figure 28, Supplementary Figure 29, Supplementary Figure 30 …]
